# Supplementary material for: Indirect Calorimetry Overestimates Oxygen Consumption in Young Children: Caution is Advised Using Direct Fick Method as a Reference Method in Cardiac Output Comparison Studies
Source: Pediatr Cardiol. 2019 Nov 18;41(1):149–54. doi: 10.1007/s00246-019-02238-5 (PMC6987070; doi:10.1007/s00246-019-02238-5)
Supplement: Supplementary file 1 — Supplementary file1 (XLSX 13 kb) [file 246_2019_2238_MOESM1_ESM.xslx]

## Sheet: Blad1
Patient	Cardiac defect	Age (days)	Body surface area (m2)	Weight (kg)	Heart rate	Cardiac output (COstatus)	CaO2	CvO2	CaO2-CvO2	VO2 Reverse Fick	VO2 Indirect calorimetry
1	ASD/VSD	38	0.263326	4.7	156	1.094	134	94	40	44	31
2	VSD	63	0.178635	2.7	149	0.558	156	115	41	23	19
3	ASD	110	0.304668	5.6	122	0.732	171	117	54	40	27
4	VSD	991	0.562856	12.9	122	1.57833	133	95	38	60	67
5	VSD	87	0.303044	5.53	131	0.776	137	94	43	33	52
6	VSD	30	0.196764	2.9	144	0.463333	188	148	40	19	25
7	VSD	852	0.587	13.6	130	1.81	148	111	37	67	83
8	DORV	64	0.286053	5.24	124	0.858889	154	116	38	33	28
9	VSD	197	0.315022	5.9	130	0.912	177	122	55	50	41
10	VSD	83	0.260026	4.7	138	1.123	132	103	29	33	56
11	VSD	56	0.239706	4	127	1.012	119	77	42	43	36
12	ASD	721	0.430211	9.2	119	1.674	148	117	31	52	61
13	VSD	145	0.305761	5.5	113	0.944	150	108	42	40	42
14	ASD	158	0.480511	10.5	127	2.98	142	111	31	92	69
15	VSD	86	0.244728	4.2	149	0.68	185	147	38	26	23
16	ASD	1177	0.499453	11.5	128	2.49833	111	86	25	62	71
17	ASD	340	0.362	7.2	150	0.914	138	92	46	42	47
18	VSD	689	0.426032	8.7	127	1.25	149	106	43	54	54
19	VSD	174	0.357361	7.35	130	1.094	129	96	33	36	42
20	VSD	232	0.338762	7	144	1.414	150	120	30	42	53
21	ASD	770	0.542268	11.6	119	2.716	131	110	21	57	73
22	ASD	1303	0.571031	13.1	97	1.87167	131	103	28	52	80
23	VSD	185	0.319517	6.1	128	1.18	158	119	39	46	47
24	VSD/ASD	54	0.244728	4.2	137	0.806667	187	150	37	30	27
25	VSD/ASD	128	0.297735	5.6	130	0.836667	187	147	40	33	35
26	ASD	649	0.470172	10.4	126	1.902	141	108	33	63	62
27	VSD	1080	0.563863	12.6	111	2.32	145	116	29	67	90
28	VSD	65	0.298667	5.8	146	1.124	127	107	20	22	36
29	VSD	67	0.285028	5.5	111	0.88	153	117	36	32	54
30	VSD/ASD	82	0.25924	4.4	154	0.732	157	124	33	24	31
31	ASD/PAPVD	692	0.454423	9.4	128	1.468	193	155	38	56	64
32	VSD	118	0.299995	5.4	136	1.418	146	122	24	34	54
33	ASD	701	0.49864	11	112	2.408	128	99	29	70	80
34	VSD	328	0.39223	8.3	139	1.71	127	91	36	62	60
35	VSD / PDA	119	0.236595	4	158	0.8	163	124	39	31	37
36	VSD	148	0.310559	6.1	123	1.192	145	114	31	37	41
37	ASD/PAPVD	659	0.34766	6.4	115	0.814	156	122	34	28	42
38	ASD/VSD	123	0.302683	5.1	155	0.682	138	86	52	35	34
39	ASD/VSD	262	0.251	4.2	126	0.756	177	134	43	33	41
40	ASD	264	0.361	7	123	1.004	133	94	39	39	57
41	VSD	583	0.442	9.2	107	2.23	152	124	28	62	88
42	VSD	110	0.262	4.5	146	0.794	131	105	26	21	36
